# Supplementary material for: Comprehensive Molecular Characterization of the Mitochondrial Genome of the Takin Lungworm Varestrongylus eleguneniensis (Strongylida: Protostrongylidae)
Source: Int J Mol Sci. 2022 Nov 6;23(21):13597. doi: 10.3390/ijms232113597 (PMC9658269; doi:10.3390/ijms232113597)
Supplement: Supplementary file 1 [file ijms-23-13597-s001.zip]

Archive with 1 entries (1 files):
- ijms-2014645-supplementary.pdf
